# Supplementary material for: Physical Activity during Pregnancy: Comparisons between Objective Measures and Self-Reports in Relation to Blood Glucose Levels
Source: Int J Environ Res Public Health. 2022 Jun 30;19(13):8064. doi: 10.3390/ijerph19138064 (PMC9266138; doi:10.3390/ijerph19138064)
Supplement: Supplementary file 1 [file ijerph-19-08064-s001.zip]

Archive with 1 entries (1 files):
- ijerph-1718329-supplementary.pdf
